# Supplementary material for: An Approach to the Consumption of Smoked Paprika in Spain and Its Impact on the Intake of Polycyclic Aromatic Hydrocarbons
Source: Foods. 2021 Apr 29;10(5):973. doi: 10.3390/foods10050973 (PMC8145680; doi:10.3390/foods10050973)
Supplement: Supplementary file 1 [file foods-10-00973-s001.zip]

Archive with 1 entries (1 files):
- foods-1165177-supplementary.pdf
